# Supplementary material for: Widespread discrepancy in Nnt genotypes and genetic backgrounds complicates granzyme A and other knockout mouse studies
Source: eLife. 2022 Feb 4;11:e70207. doi: 10.7554/eLife.70207 (PMC8816380; doi:10.7554/eLife.70207)
Supplement: Source data 1. — Source data for DNA gel images in Figure 3e, Figure 1—figure supplement 1b,c, and Figure 4—figure supplement 1e. [file elife-70207-supp9.zip]

Archive with 7 entries (6 files):
- Source_data_File_1/
- Source_data_File_1/Australian Phenomics Network report-source data for Figure 1 - figure supplement 1.pdf
- Source_data_File_1/Australian Phenomics Network report-source data for Figure 4 - figure supplement 1.pdf
- Source_data_File_1/Figure 1 - figure supplement 1b-source data 1.pptx
- Source_data_File_1/Figure 1 - figure supplement 1c-source data 1.pptx
- Source_data_File_1/Figure 3e - source data 1.pptx
- Source_data_File_1/Figure 4 - figure supplement 1-source data 1.pptx
